# Supplementary material for: Reconstruction of a Comprehensive Interactome and Experimental Data Analysis of FRA10AC1 May Provide Insights into Its Biological Role in Health and Disease
Source: Genes (Basel). 2023 Feb 24;14(3):568. doi: 10.3390/genes14030568 (PMC10048706; doi:10.3390/genes14030568)
Supplement: Supplementary file 1 [file genes-14-00568-s001.zip]

Archive with 2 entries (2 files):
- genes-2164709-supplementary.xlsx
- Sarafidou et al_Legend Fig.S1.pdf
